# Supplementary material for: The silent majority: The typical Canadian sex worker may not be who we think
Source: PLoS One. 2022 Nov 15;17(11):e0277550. doi: 10.1371/journal.pone.0277550 (PMC9665380; doi:10.1371/journal.pone.0277550)
Supplement: S1 File — (XLSX) [file pone.0277550.s005.xlsx]

## Sheet: Sheet1
relevance	criteria		relevance is the relative weight given to each criterion
1	“car date” in ad		less than zero indicates the ad is likely not relevant
1	body rub, body slide, nuru		more than zero indicates the ad is likely relevant
1	discuss fantasy		criteria refer to features found in ad text
1	discuss toys
1	explicit ad
1	fetish services
1	prostate massage
1	sensual,erotic,exotic, “extras”, “happy ending”, “complete” in ad
1	sexual acronyms: bj,fs
1	sugar baby
1	tantric
0.9	discuss restrictions, “play safe”
0.8	discuss looks/body: beauty, sexy, breast size, bbw, slim etc
0.8	use terms: companion, escort etc
0.7	“xxx” in ad
0.7	4 hands, duo, roomate etc
0.7	discuss pleasure, satisfaction etc
0.7	service more than $80/hour
0.6	“play” in ad
0.6	discuss race/nationality
0.6	open after 8pm
0.5	“broke”
0.5	“independent” in ad
0.5	refers to pics
0.5	reverse massage
0.5	sexual orientation in ad
0.4	age less than 30 in ad
0.4	bad spelling
0.4	incall/outcall in ad
0.4	private
0.4	visiting, travel references
0.3	“full body” in ad
0.3	“magic” in ad
0.3	no blocked calls
0.1	ad with less than 80 characters
0.1	relaxation massage
-0.2	“professional” in ad
-0.2	mentions other services: cleaning, pet care etc.
-0.3	other services
-0.5	“wellness” in ad
-0.5	reflexology
-0.6	“tips included” in ad
-0.6	discuss medical conditions, pain, insomnia
-0.6	fitness
-0.8	aesthetic services: facials, waxing etc
-0.8	rmt
-1	“no extras”, “non sexual/erotic” in ad
-1	cam work, porn
-1	client looking for service
-1	complaints,”scam”, “time waster”
-1	drivers
-1	employment
-1	insurance receipts
-1	medical services
-1	phone sex
-1	psychotherapy, counselling
-1	rentals
-1	selling drugs
-1	stripping
