# Supplementary material for: The silent majority: The typical Canadian sex worker may not be who we think
Source: PLoS One. 2022 Nov 15;17(11):e0277550. doi: 10.1371/journal.pone.0277550 (PMC9665380; doi:10.1371/journal.pone.0277550)
Supplement: S2 File — (XLSX) [file pone.0277550.s006.xlsx]

## Sheet: all categories
category	N	mean days online	stddev	1st quartile	median days online	3rd quartile	SE	z test	p	coll/ind	z test against baseline	p	av/baseline	med/baseline	av/ind or av/coll	med/ind or med/col
baseline	167539	73.3332	151.84	1	14	58	0.37096						1	1
collective	80040	113.27	181.996	6	31	129	0.643292	118.871	0	6.2	107.658	0	1.54459	2.21429	1	1
individual	87499	36.801	105.132	1	5	27	0.355414				-98.48	0	0.501833	0.357143	1	1
female	140791	74.0864	148.98	2	14	61					2.0304	0.0507821	1.01027	1
female individual	71576	32.8541	87.2796	1	5	26	0.326234	-257.089	0	6.8			0.448011	0.357143	0.89275	1
female collective	69215	116.725	183.557	7	34	135	0.697704						1.59171	2.42857	1.03051	1.09677
male	15287	85.2348	160.199	2	20	75					32.0832	1.21439e-224	1.16229	1.42857
male individual	8169	47.7569	106.577	1	13	32	1.17918	-68.2593	0	2.46154			0.651232	0.928571	1.29771	2.6
male collective	7118	128.247	196.518	7	32	165	2.32929						1.74882	2.28571	1.13222	1.03226
trans	3831	156.356	234.663	4	36	200					223.804	0	2.13212	2.57143
trans individual	1982	83.6973	169.444	1	18	62	3.80606	-39.5535	0	5.83333			1.14133	1.28571	2.27432	3.6
trans collective	1849	234.24	267.569	27	105	386	6.22253						3.19419	7.5	2.06798	3.3871
bbw	3829	109.474	177.274	4	30	124					97.4244	0	1.49283	2.14286
bbw individual	1797	54.532	116.416	1	11	44	2.74624	-37.6987	0	6.18182			0.74362	0.785714	1.48181	2.2
bbw collective	2032	158.061	205.432	17	68	216	4.55729						2.15539	4.85714	1.39544	2.19355
english	148187	62.9701	135.95	1	12	49					-27.9359	1.36947e-170	0.858685	0.857143
english individual	79693	35.5406	103.007	1	5	27	0.364886	-162.637	0	5.4			0.484645	0.357143	0.965751	1
english collective	68494	94.8845	160.46	5	27	101	0.613113						1.29388	1.92857	0.837685	0.870968
french	14793	101.277	172.514	4	25	109					75.329	0	1.38106	1.78571
french individual	6900	47.9764	116.568	1	8	32	1.40331	-71.186	0	7.25			0.654225	0.571429	1.30367	1.6
french collective	7893	147.873	198.102	15	58	201	2.22981						2.01645	4.14286	1.30549	1.87097
escort	138487	58.7964	124.457	1	12	46					-39.1869	0	0.801771	0.857143
escort individual	75085	31.3518	83.2865	1	5	25	0.303947	-197.226	0	5.4			0.427525	0.357143	0.851928	1
escort collective	63402	91.2981	153.851	5	27	97	0.61101						1.24498	1.92857	0.806023	0.870968
massage	8241	167.114	227.419	12	55	230					252.806	0	2.27884	3.92857
massage individual	3189	86.9398	159.013	4	24	83	2.81582	-46.4461	0	4.41667			1.18554	1.71429	2.36243	4.8
massage collective	5052	217.724	248.569	27	106	335	3.49716						2.96896	7.57143	1.92217	3.41935
fetish	4492	128.758	191.169	12	40	157					149.409	0	1.7558	2.85714
fetish individual	1919	67.173	131.724	3	25	57	3.00696	-35.756	9.53919e-279	3.08			0.915997	1.78571	1.8253	5
fetish collective	2573	174.69	214.296	27	77	246	4.22468						2.38214	5.5	1.54224	2.48387
tantric	957	256.415	288.579	17	124	496					493.534	0	3.49657	8.85714
tantric individual	291	97.3643	179.847	1	18	101	10.5428	-21.6778	3.61044e-103	11.8333			1.3277	1.28571	2.6457	3.6
tantric collective	666	325.91	299.414	50	213	625	11.6021						4.44423	15.2143	2.87729	6.87097
travel	34808	69.3021	135.393	2	16	61					-10.8667	9.10438e-27	0.94503	1.14286
travel individual	17304	32.9033	85.5055	1	5	27	0.650011	-111.355	0	6.8			0.448682	0.357143	0.894087	1
travel collective	17504	105.285	163.16	7	34	123	1.23323						1.43571	2.42857	0.929506	1.09677
drugs	4409	115.98	178.817	7	35	143					114.963	0	1.58155	2.5
drugs individual	1387	37.845	83.7945	1	9	32	2.24997	-50.6657	0	7.11111			0.516069	0.642857	1.02837	1.8
drugs collective	3022	151.841	198.345	17	64	207	3.60806						2.07057	4.57143	1.34053	2.06452
street	2282	126.244	184.977	9	42	161					142.631	0	1.72151	3
street individual	901	46.3629	94.3677	2	12	44	3.14384	-41.9859	0	7.25			0.632223	0.857143	1.25983	2.4
street collective	1381	178.36	209.407	26	87	250	5.635						2.43218	6.21429	1.57465	2.80645
minority	12640	190.963	254.382	6	56	290					317.095	0	2.60405	4
minority individual	4018	71.7434	161.551	1	7	46	2.54861	-68.5776	0	17.2857			0.978321	0.5	1.9495	1.4
minority collective	8622	246.521	270.174	24	121	445	2.90964						3.36166	8.64286	2.17641	3.90323
face-visible	63519	87.2466	156.937	3	22	86					37.5064	1.35845e-306	1.18973	1.57143
face-visible individual	29524	41.7044	100.978	1	8	31	0.587678	-144.798	0	5.5			0.568697	0.571429	1.13324	1.6
face-visible collective	33995	126.799	183.842	10	44	160	0.997097						1.72908	3.14286	1.11944	1.41935
hourlyrate	11600	169.745	229.443	14	55	236					259.898	0	2.31471	3.92857
hourlyrate individual	4284	71.2876	143.611	3	19	56	2.19414	-71.149	0	6.05263			0.972105	1.35714	1.93711	3.8
hourlyrate collective	7316	227.398	249.787	31	115	365	2.92034								2.00758	3.70968
