# Supplementary material for: The silent majority: The typical Canadian sex worker may not be who we think
Source: PLoS One. 2022 Nov 15;17(11):e0277550. doi: 10.1371/journal.pone.0277550 (PMC9665380; doi:10.1371/journal.pone.0277550)
Supplement: S3 File — (XLSX) [file pone.0277550.s007.xlsx]

## Sheet: all categories
category	N	mean ad count	stddev	1st quartile	median ad count	3rd quartile	SE	z test	p	coll/ind	z test baseline	p	av/baseline	med/baseline	av/ind or av/coll	med/ind or med/col	skewness	2014-2016	2007-2009
baseline	167539	17.7777	199.829	1	2	7	0.488203						1	1				111.42	57.0323
collective	80040	31.853	287.19	2	5	15	1.01512	309.092	0	2.5	28.8308	1.27209e-181	1.79174	2.5	1	1
individual	87499	4.9022	25.792	1	2	3	0.0871934				-26.3732	3.66931e-152	0.27575	1	1	1
female	140791	19.2829	216.569	1	3	8					3.08314	0.00344158	1.08467	1.5
female individual	71576	4.8498	24.1485	1	2	3	0.0902623	-25.1439	2.07353e-138	2.5			0.272802	1	0.989311	1
female collective	69215	34.2083	307.186	2	5	16	1.16762						1.92423	2.5	1.07394	1
male	15287	31.4055	538.183	1	2	5					27.9142	2.50736e-170	1.76657	1
male individual	8169	3.7712	21.168	1	1	2	0.234205	-6.36089	6.53036e-10	3			0.212131	0.5	0.769287	0.5
male collective	7118	63.1201	787.18	1	3	10	9.33028						3.55052	1.5	1.98161	0.6
trans	3831	109.544	1093.89	1	4	18					187.968	0	6.16189	2
trans individual	1982	9.7629	39.4208	1	2	5	0.88547	-5.67316	4.09336e-08	6			0.549166	1	1.99153	1
trans collective	1849	216.503	1567	3	12	55	36.4418						12.1783	6	6.79694	2.4
bbw	3829	27.1656	195.145	2	5	14					19.2295	2.02121e-81	1.52807	2.5
bbw individual	1797	7.1347	23.6996	1	2	6	0.559071	-6.40385	4.9644e-10	4.5			0.401329	1	1.45541	1
bbw collective	2032	44.8799	265.695	3	9	27	5.89415						2.52451	4.5	1.40897	1.8
english	148187	11.0514	73.7801	1	2	6					-13.7777	2.40508e-42	0.621644	1
english individual	79693	4.535	24.1639	1	1	3	0.0855967	-35.1948	4.22531e-270	4			0.255095	0.5	0.925095	0.5
english collective	68494	18.6333	104.837	2	4	11	0.400579						1.04813	2	0.584978	0.8
french	14793	31.8872	164.555	2	5	16					28.9009	1.6839e-182	1.79366	2.5
french individual	6900	10.2493	54.2468	1	2	6	0.653055	-16.5468	1.40099e-60	5			0.576526	1	2.09076	1
french collective	7893	50.803	217.739	4	10	30	2.45084						2.85768	5	1.59492	2
escort	138487	10.5378	71.4873	1	2	6					-14.8297	7.01401e-49	0.592754	1
escort individual	75085	4.3148	21.0241	1	1	3	0.0767257	-33.3395	1.72626e-242	4			0.242709	0.5	0.880176	0.5
escort collective	63402	17.9075	102.659	2	4	11	0.407706						1.0073	2	0.562192	0.8
massage	8241	44.6481	214.523	2	6	23					55.0394	0	2.51147	3
massage individual	3189	13.0492	76.2243	1	2	7	1.34979	-13.8107	1.5253e-42	5.5			0.734021	1	2.66191	1
massage collective	5052	64.5944	265.28	4	11	39	3.73227						3.63345	5.5	2.02789	2.2
fetish	4492	35.6585	224.098	2	6	18					36.6257	2.04122e-292	2.0058	3
fetish individual	1919	9.098	45.1716	1	2	6	1.03116	-8.05653	3.20906e-15	5.5			0.511765	1	1.8559	1
fetish collective	2573	55.4679	291.95	4	11	31	5.75557						3.12008	5.5	1.74137	2.2
tantric	957	244.103	2006.92	3	11	61					463.589	0	13.7309	5.5
tantric individual	291	10.6151	29.9684	1	2	6	1.75678	-3.60988	0.000590481	13.5			0.597102	1	2.16537	1
tantric collective	666	346.123	2398.54	6	27	110	92.9415						19.4695	13.5	10.8663	5.4
travel	34808	12.2841	84.411	1	3	8					-11.2527	1.27366e-28	0.690984	1.5
travel individual	17304	4.3812	20.0668	1	1	3	0.152547	-17.7975	6.59178e-70	5			0.246444	0.5	0.893721	0.5
travel collective	17504	20.0967	116.825	2	5	14	0.883015						1.13044	2.5	0.63092	1
drugs	4409	52.6518	613.738	2	7	23					71.4336	0	2.96168	3.5
drugs individual	1387	7.248	22.3071	1	2	6	0.59897	-4.91945	2.21688e-06	5.5			0.407702	1	1.47852	1
drugs collective	3022	73.4907	740.234	4	11	35	13.4655						4.13387	5.5	2.30718	2.2
street	2282	57.3471	799.101	2	8	26					81.0511	0	3.22579	4
street individual	901	8.667	21.8627	1	3	7	0.728352	-2.91406	0.00571421	5			0.487521	1.5	1.76798	1.5
street collective	1381	89.1072	1025.82	5	15	44	27.6042						5.0123	7.5	2.79745	3
minority	12640	107.023	692.993	3	10	45					182.804	0	6.02009	5
minority individual	4018	14.5988	60.0039	1	3	7	0.946617	-15.0752	1.78605e-50	6			0.821186	1.5	2.97801	1.5
minority collective	8622	150.095	834.581	5	18	78	8.98803						8.44287	9	4.71211	3.6
face-visible	63519	17.6102	105.581	1	3	10					-0.343095	0.376139	0.990578	1.5
face-visible individual	29524	5.6409	28.5803	1	2	4	0.166333	-29.2405	8.67172e-187	3			0.317302	1	1.15069	1
face-visible collective	33995	28.0053	141.02	2	6	17	0.764842						1.57531	3	0.879204	1.2
hourlyrate	11600	67.2299	464.127	2	8	32					101.294	0	3.7817	4
hourlyrate individual	4284	10.7176	53.1588	1	3	7	0.812177	-13.2036	5.552e-39	5.66667			0.602868	1.5	2.18628	1.5
hourlyrate collective	7316	100.322	580.459	5	17	58	6.78632								3.14952	3.4
